# Supplementary material for: iNOS is essential to maintain a protective Th1/Th2 response and the production of cytokines/chemokines against Schistosoma japonicum infection in rats
Source: PLoS Negl Trop Dis. 2022 May 18;16(5):e0010403. doi: 10.1371/journal.pntd.0010403 (PMC9116669; doi:10.1371/journal.pntd.0010403)
Supplement: S1 Data — (XLSX) [file pntd.0010403.s001.xlsx]

## Sheet: Figure 1A
Percentage worm load collected from hepatic portal vein infusion
	1 w	WT rat	KO rat		4 w	WT rat	KO rat		7 w	WT rat	KO rat
		22.5	32			35.5	26.6667			14.33	29
		16.5	35			26	35			9	24
		27.5	37.5			36	38			10.5	44.5
		27.3333	34			28	37			8	33.5
		19.5	24.3333			29.5	38.5			9.5	39.5
mean		22.67	32.57			31	35.03			10.27	34.1
std deviation		4.83	5.01			4.51	4.87			2.45	8.15
SEM		2.16	2.24			2.02	2.18			1.09	3.64

## Sheet: Figure 1D
Weight change throughout 7 weeks period
			WT rat						KO rat
0 w	100	100	100	100	100		100	100	100	100	100
2 w	105	108	110.526	116.316	113.889		118.519	93.0233	109.836	101.639	105.172
4 w	115	122.5	121.053	128.947	127.778		102.326	108.197	101.639	101.724	103.5
5 w	113.35	125.95	123.263	124.474	126.333		101.558	114.853	99.6393	108.345	106.3
6 w	120.5	130.5	130.21	133.368	139.444		101.861	107.213	111.213	123.862	109.8
7 w	116.5	134.5	130.526	129.5	138.333		107.674	104.262	115.4	111.724	99.6
	WT rat	mean	std deviation	SEM			KO rat	mean	std deviation	SEM
	0 w	100	0	0			0 w	100	0	0
	2 w	110.75	4.51	2.01			2 w	105.64	9.47	4.24
	4 w	123.06	5.62	2.51			4 w	103.48	2.74	1.23
	5 w	122.67	5.35	2.39			5 w	106.14	6	2.68
	6 w	130.8	6.85	3.06			6 w	110.79	8.13	3.64
	7 w	129.87	8.25	3.69			7 w	107.73	6.18	2.77

## Sheet: Figure 1E
Percentage survival of WT and iNOS-KO rats following a high dose (1000 cercariae) infection of S. japonicum.
				Survival days
		WT rat-1		34
		WT rat-2		34
		WT rat-3		34
		WT rat-4		34
		WT rat-5		34
		WT rat-6		34
		WT rat-7		34
		WT rat-8		34
		WT rat-9		34
		KO-rat-1		11
		KO-rat-2		14
		KO-rat-3		24
		KO-rat-4		26
		KO-rat-5		26
		KO-rat-6		27
		KO-rat-7		28
		KO-rat-8		21
		KO-rat-9		34

## Sheet: Figure 2B
Frequency of CD3+ T cells and CD19+ B cells in the spleens, LN, and livers.
CD3+ T cells(%)			Spleen					LN					Liver
	WT-Naïve	WT-Infected	KO-Naïve	KO-Infected		WT-Naïve	WT-Infected	KO-Naïve	KO-Infected		WT-Naïve	WT-Infected	KO-Naïve	KO-Infected
	39.2	41.6	49.8	40.4		67.7	58	52.5	31.1		33.4	39.4	26.9	22.6
	48.2	50.6	50.7	49.6		59.3	70.8	44.6	46		45.3	30.5	27.4	21.3
	60.5	52.2	37.3	42.3		64.9	48.7	49.5	50.9		51.8	45.2	21.2	20.1
	52.3	41.3	47.7	50.1		54.3	51.5	54.2	35.6		42.9	30.5	22.3	32.9
	59.4	49	51.3	49		50.7	44.9	40.2	41.2		49.3	45.6	39.2	34.9
mean	51.92	46.94	47.36	46.28		59.38	54.78	48.2	40.96		44.54	38.24	27.4	26.36
std deviation	8.74	5.14	5.79	4.57		7.09	10.15	5.77	7.9		7.12	7.48	7.14	6.98
SEM	3.9	2.3	2.59	2.04		3.17	4.54	2.58	3.54		3.18	3.34	3.19	3.12
CD3-CD19+ B cells (%)			Spleen					LN					Liver
	WT-Naïve	WT-Infected	KO-Naïve	KO-Infected		WT-Naïve	WT-Infected	KO-Naïve	KO-Infected		WT-Naïve	WT-Infected	KO-Naïve	KO-Infected
	2.93	3.32	2.38	2.95		1.11	1.31	1.22	1.7		6.1	2.07	6.28	4.41
	3.11	2.01	1.83	2.31		0.838	0.906	2.57	1.67		4.82	1.71	7.19	4.5
	2.24	2.35	3.08	1.21		0.865	1.05	1.51	1.25		4.26	1.85	6.45	2.21
	2.23	1.47	1.808	1.701		1.03	1.23	2.29	1.75		2.23	2.1	4.27	2.46
	2.68	1.621	1.58	1.832		1.06	1.46	2.24	1.29		4.13	3.15	4.51	4.26
mean	2.64	2.15	2.14	2		0.98	1.19	1.97	1.53		4.3	2.18	5.74	3.57
std deviation	0.4	0.74	0.6	0.66		0.12	0.22	0.57	0.24		1.4	0.57	1.28	1.13
SEM	0.18	0.33	0.27	0.29		0.05	0.1	0.26	0.11		0.63	0.25	0.57	0.5

## Sheet: Figure 2D
Frequency of CD4+ and CD8+ T cells
CD4+ T cells in total CD3+ cells (%)			Spleen					LN					Liver
	WT-Naïve	WT-Infected	KO-Naïve	KO-Infected		WT-Naïve	WT-Infected	KO-Naïve	KO-Infected		WT-Naïve	WT-Infected	KO-Naïve	KO-Infected
	59.9	54.4	48.6	61.3		66.5	66.8	68.8	70.5		28.5	12.9	28.7	16.7
	54.9	50.8	41.5	52.1		73.9	69.7	61.1	68.6		13.3	13.2	26.8	11.8
	56.2	50.6	55.4	56.7		72.6	67.9	64.9	72		29.1	10.6	25.8	16.2
	52.8	48.5	50.3	55.4		72.2	69.3	68.2	63		28.4	12.5	35.9	15.4
	54.3	46.5	53.1	57.5		71.9	65	65.6	69.1		25.6	16.5	29.8	17.5
mean	55.62	50.16	49.78	56.6		71.42	67.74	65.72	68.64		24.98	13.14	29.4	15.52
std deviation	2.69	2.95	5.31	3.34		2.85	1.92	3.07	3.42		6.67	2.13	3.96	2.22
SEM	1.2	1.32	2.38	1.49		1.28	0.86	1.37	1.53		2.98	0.95	1.77	0.99
CD8+ T cells in total CD3+ cells (%)			Spleen					LN					Liver
	WT-Naïve	WT-Infected	KO-Naïve	KO-Infected		WT-Naïve	WT-Infected	KO-Naïve	KO-Infected		WT-Naïve	WT-Infected	KO-Naïve	KO-Infected
	36.5	39.8	45.2	33.6		29.2	29	25.7	22.9		81.9	80.1	62	63.6
	40.2	43.1	53.7	42.9		21.5	26.2	33.7	25.9		70.2	73.3	68.6	77.8
	36.2	43.8	39.6	37.3		24.3	30.3	29.8	24.2		64.7	80.1	52.8	75.8
	43.7	36.1	42.5	39.7		22.2	25.6	27.3	29.7		58.3	84.9	51.1	41.8
	41.4	43.5	48	40.4		24.2	24.8	25.3	25.3		52.4	81.3	49.9	49.7
mean	39.6	41.26	45.8	38.78		24.28	27.18	28.36	25.6		65.5	79.94	56.88	61.74
std deviation	3.22	3.3	5.41	3.52		3.01	2.35	3.47	2.56		11.35	4.2	8.1	15.82
SEM	1.44	1.48	2.42	1.57		1.35	1.05	1.55	1.15		5.08	1.88	3.62	7.08

## Sheet: Figure 3A
Pro-inflammatory cytokines TNF-α, IL-1β, and IL-6 were significantly elevated in infected KO rats.
TNF-α	0 w			1 w			4w			7 w			12 w
	WT	KO		WT	KO		WT	KO		WT	KO		WT	KO
	3.08	27.88		20.47	21.96		12.14	55.18		11.48	98.46		3.08	5.96
	2.82	18.56		13.36	29.05		9.12	33.73		8.03	59.67		1.82	12.32
	1.82	15.66		18.56	39.05		10.68	36.72		14.39	242.84		1.48	9.73
	1.62	34.16		22.32				27.88		17.45	137.41			6.67
	1.48	14.03								13.33	260.52			18.56
mean	2.16	22.06		18.68	30.02		10.65	38.38		12.94	159.78		2.13	10.65
std deviation	0.73	8.63		3.86	8.59		1.51	11.79		3.49	88.5		0.84	5.1
SEM	0.33	3.86		1.93	4.96		0.87	5.89		1.56	39.58		0.49	2.28
IL-1β	0 w			1 w			4w			7 w			12 w
	WT	KO		WT	KO		WT	KO		WT	KO		WT	KO
	9.1	96.28		66.8	97.6		47.36	208.21		28.49	607.66		14.04	90.51
	6.83	150.62		42.33	163.11		60.23	170.06		62.58	544.06		9.73	91.94
	6.58	166.58		57.15	174.16		44.93	199.76		42.62	475.91		8.72	39.85
	6.84	154.28								45.78	391.05			177.2
		135.89								48.9	393.49			74.16
mean	7.3375	140.73		55.43	144.96		50.84	192.68		45.67	482.43		10.83	94.73
std deviation	1.18	27.15		12.33	41.38		8.22	20.04		12.26	94.58		2.83	50.65
SEM	0.59	12.14		7.12	23.89		4.75	11.57		5.48	42.3		1.63	22.65
IL-6	0 w			1 w			4w			7 w			12 w
	WT	KO		WT	KO		WT	KO		WT	KO		WT	KO
	1.79	2.27		7.39	10.63		6.63	26.19		5.58	78.2		4.14	5.28
	1.12	1.89		5.38	7.39		4.7	14.13		2.86	12.64		6.63	2.45
	1.16	2.98		7.7	7.7		3.84	13.41		7.92	92.93		0.92	9.26
		5.88		7.7	15.63		5.7	12.64		9.57	88.28		2.16	5.88
		5.58						16.19		4.7	84.15
mean	1.36	3.72		7.04	10.34		5.21	16.51		6.12	71.24		3.46	5.72
std deviation	0.38	1.88		1.12	3.82		1.21	5.57		2.65	33.2		2.49	2.8
SEM	0.22	0.84		0.56	1.91		0.61	2.49		1.18	14.85		1.25	1.4

## Sheet: Figure 3B
Th1 and Th2 cytokines were down-regulated in infected KO rats.
IFN-γ	0 w			1 w			4w			7 w			12 w
	WT	KO		WT	KO		WT	KO		WT	KO		WT	KO
	2.12	3.74		9.43	5.07		19	2.95		78.47	14.21		36.84	4.8
	1.69	7.87		9.43	8.05		20.24	9.99		89.12	20.82		15.92	3.74
	1.67	4.11		11.4	9.93		20.24	2.95		75.47	22.49		30.54	2.18
	2.12	2.64		14						80.82	25.21		14.49	9.99
		9.3								102.38	37.6
mean	1.9	5.53		11.07	7.68		19.83	5.3		85.25	24.07		24.45	5.17
std deviation	0.25	2.88		2.17	2.45		0.72	4.06		10.84	8.58		10.99	3.38
SEM	0.13	1.29		1.08	1.41		0.41	2.35		4.85	3.84		5.5	1.69
IL-4	0 w			1 w			4w			7 w			12 w
	WT	KO		WT	KO		WT	KO		WT	KO		WT	KO
	0.85	0.41		0.5	0.18		9.69	1.12		13.74	3.69		2.62	1.91
	1.12	0.41		0.85	0.34		4.68	2.67		9.69	4.85		3.16	0.67
	0.41	0.5		0.32	0.8		6.29	2.27		11.75	6.56		4.76	0.5
	0.58			2.18			6.4	1.16		15.42	3.29		2.36	0.37
										13.99	4.83
mean	0.74	0.44		0.96	0.44		6.77	1.8		12.92	4.64		3.22	0.86
std deviation	0.31	0.52		0.84	0.32		2.1	0.79		2.23	1.27		1.08	0.71
SEM	0.16	0.03		0.42	0.19		1.05	0.39		0.99	0.57		0.54	0.35
IL-5	0 w			1 w			4w			7 w			12 w
	WT	KO		WT	KO		WT	KO		WT	KO		WT	KO
	1.03	1.03		2.55	0.74		5.6	3.67		5.17	2.38		1.19	1.52
	2.17	0.9		0.72	0.86		4.21	2.33		3.33	1.03		1.11	2.96
	1.19	0.78		2.17	2.07		4.6	0.78		3.12	1.36		3.52	1.03
	1.03	1.03		2.57				1.19		2.4	2.48		4.13	1.19
										2.17	5.6		2.01
mean	1.36	0.94		2	1.22		4.8	1.99		3.24	2.57		2.39	1.68
std deviation	0.55	0.12		0.87	0.74		0.72	1.3		1.18	1.81		1.37	0.88
SEM	0.27	0.06		0.44	0.42		0.41	0.65		0.53	0.81		0.61	0.44

## Sheet: Figure 3C
IL-2 and IL-13 were significantly up-regulated in infected KO rats.
IL-2	0 w			1 w			4w			7 w			12 w
	WT	KO		WT	KO		WT	KO		WT	KO		WT	KO
	1.05	151.19		71.19	206.63		60.82	298.66		59.5	274.23		8.04	73.26
	1.2	77.03		13.04	151.19		31.82	218.99		77.87	693.61		8.27	151.19
	3.16	194.21		93.91	195.72		45.74	241.19		87.23	697.41		19.7	55.27
	2.3	190.65		62.33			40			57.79	923.97		5.41
	2.01	189.86								82.13	989.09
mean	1.94	160.59		60.12	184.51		44.6	252.95		72.9	715.66		10.36	93.24
std deviation	0.86	49.9		34.09	29.37		12.23	41.12		13.45	280		6.36	50.99
SEM	0.38	22.32		17.04	16.96		6.12	23.74		6.01	125.27		3.18	29.44
IL-13	0 w			1 w			4w			7 w			12 w
	WT	KO		WT	KO		WT	KO		WT	KO		WT	KO
	1.93	29.79		16.75	27.52		11.37	48.48		20.72	239.7		1.93	13.12
	1.17	32.37		17.84	43.08		7.84	40.09		12.41	103.19		1.55	9.56
	2.81	29.29		22.43	29.29		10.78	14.84		13.27	81.45		2.1	10.11
		30.87			48.48		12.43	81.45		14.92	274.28
		14.8								9.56	277.43
mean	1.97	27.42		19	37.09		10.6	46.22		14.18	195.21		1.86	10.93
std deviation	0.82	7.16		3.01	10.3		1.97	27.5		4.14	95.39		0.28	1.92
SEM	0.47	3.2		1.74	5.15		0.98	13.75		1.85	42.66		0.16	1.11

## Sheet: Figure 3D
The immunosuppressive cytokine IL-10 was significantly down-regulated in infected KO rats.
IL-10	0 w			1 w			4w			7 w			12 w
	WT	KO		WT	KO		WT	KO		WT	KO		WT	KO
	4.83	3.84		17.97	5.92		49.87	8.58		77.28	22.94		53.95	35.28
	5.92	5.92		22.94	3.07		39.21	5.92		69.39	28.64		41.54	15.84
	3.35	3.07		15.84	9.36		13.98	5.36		68.7	31.58		56.22	9.1
	7.01						37.26			52.47	28.41		39.21
										84.8	27.16
mean	5.28	4.28		18.92	6.12		35.08	6.62		74.53	27.75		47.73	20.07
std deviation	1.56	1.47		3.64	3.15		15.12	1.72		17.1	3.14		8.6	13.59
SEM	0.78	0.85		2.1	1.82		7.56	0.99		7.65	1.4		4.3	7.85

## Sheet: Figure 4B
Frequency of CD4+ T cells producing IL-4 in the blood, LN, and spleen.
			Blood					LN					Spleen
	WT-Naïve	WT-Infected	KO-Naïve	KO-Infected		WT-Naïve	WT-Infected	KO-Naïve	KO-Infected		WT-Naïve	WT-Infected	KO-Naïve	KO-Infected
	1.49	3.6	1.97	2.38		1.47	2.6	2.77	2.28		5.17	6.87	6.22	5.16
	2	3.57	2.06	3.88		2.09	2.42	1.8	2.15		5.03	9.44	6.95	7.02
	1.2	4.92	1.85	3.54		2.13	2.34	1.74	2.81		5.6	8.38	7.66	6.2
	1.7	4.96	2.16	4.62		1.66	2.12	2.14	1.56		5.5	7.29	4.35	7.96
	1.79	4.54	2.13	3.24		1.88	2.86	1.74	2.2		4.22	8.08	5.4	7.61
mean	1.64	4.32	2.03	3.53		1.85	2.47	2.04	2.2		5.1	8.01	6.12	6.8
std deviation	0.3	0.69	0.13	0.82		0.28	0.28	0.44	0.44		0.54	1	1.3	1.13
SEM	0.14	0.31	0.06	0.37		0.13	0.12	0.2	0.2		0.24	0.45	0.58	0.5

[truncated: 14 more sheets: Figure 4D, Figure 4E, Figure 4F, Figure 4G, Figure 4H, Figure 5A, Figure 5C, Figure 5D, Figure 5E, Figure 6B, Figure 6D, Figure 6F, Figure 6G, Figure 6H]
